# Supplementary material for: Differential Expression of HIF1A, EPAS1, and VEGF Genes in Benign and Malignant Ovarian Neoplasia
Source: Cancers (Basel). 2022 Oct 7;14(19):4899. doi: 10.3390/cancers14194899 (PMC9563807; doi:10.3390/cancers14194899)
Supplement: Supplementary file 1 [file cancers-14-04899-s001.zip]

Archive with 1 entries (1 files):
- cancers-1916581-supplementary.pdf
